# Supplementary material for: An expanded library of orthogonal split inteins enables modular multi-peptide assemblies
Source: Nat Commun. 2020 Mar 23;11:1529. doi: 10.1038/s41467-020-15272-2 (PMC7090010; doi:10.1038/s41467-020-15272-2)
Supplement: Supplementary file 3 — Supplementary Data 1 [file 41467_2020_15272_MOESM3_ESM.xlsx]

## Sheet: Supplementary Dataset 1
Supplementary Data 1 | In vivo orthogonality data. Background subtracted Fluorescence/OD600 (a.u.) measured in the in vivo orthogonality assessment in Figure 2c.
		Intein N-terminal
		M86 N1			M86 N2			Npu N1			Npu N2			Npu N3*			gp41-1 N2			gp41-8 N2			NrdJ-1 N2			IMPDH-1 N2			SspDnaX N1			SspDnaX N2			SspGyrB N2			TerThyX N1			TvoVMA N2			PhoRadA N1			PhoRadA N2
Intein C-terminal	M86 C1	6497.7	6504.7	8981.42	2730.6	3164.2	3871.5	108.6	-8.5	-229.34	82.3	-158	-5.97	-85.2	-36.4	-94.87	-0.9	34.5	156.44	-93.5	-139.9	68.35	-43.2	-52.9	-33.81	63	104.8	45.02	-113.8	-14.9	7.46	42	-126.8	-73.07	-26.8	212.8	163.53	-203.1	-138.9	-137.61	-338.4	-269.5	-173.32	-201.4	-110.7	-102.81	-237.1	-94.8	-39.61
	M86 C2	-178.2	-97.6	-143.11	6886.2	8818.4	9012.19	-97.1	-45.3	41.7	-131.4	-91.7	-81.27	-100.6	-59.1	-135.18	74.5	-28.1	70.69	75.4	218.6	256.41	145.2	34.7	184.16	54.1	266.8	301.92	-98.5	-165.9	28.02	190.1	177.3	-13.36	105	131.2	139.81	-279.4	-178.4	-315.77	-280	-425.1	-286.21	-167.3	-56.3	76.78	-36.7	-194.2	-1.65
	Npu C1*	-68.5	-18.6	52.59	-40.4	-65.2	190.92	4797.3	5245.9	5748.54	2265.7	2569.3	2623.75	1544	1724.8	1680.88	110.5	208.7	319.03	84.8	292.3	229.58	3.1	184.9	262.57	304.2	133.2	113.09	117.9	144.9	302.89	127.1	333	385.88	257.3	439.8	257.74	-88.1	-126.8	-120.52	-220.2	-63.2	43.07	42.4	59.7	88.89	179.4	191.6	98.2
	Npu C2	24.2	-125	216.03	202.6	-47.8	203.55	84.1	-12.3	154.48	3745	4493.8	4548.72	1572.8	1951.1	1795.49	140.8	38.5	352.6	141.8	148.8	275.61	259.9	344.5	249.56	222.3	196.4	335.42	84.2	9.2	-5.31	308.9	36.7	366.15	231.6	271.4	282.1	-116.5	-48.5	-7.29	157.6	-89.3	205.19	100.7	278.3	24.72	18.3	67	61.25
	Npu C3	162.9	169.1	345.79	-32.6	26.2	93.9	274.6	82.8	341.36	166.1	171.5	319.5	11432.7	13566.7	13714.7	261.2	317.1	177.26	364.4	210.4	297.75	105	280.2	349.54	143.2	158.8	235.22	35.5	172.2	222.97	93.9	158.6	226.28	256.1	122.7	136.69	155.8	99.6	-33.3	74.2	228	24.2	138	206.7	193.87	59.7	279.9	169.52
	gp41-1 C2	-138.1	120.2	158.69	22.7	71.8	134.25	156.8	37.1	336.64	147.8	196.6	297.09	-90	37.3	-34.35	8744.3	10610.1	10578.4	183.8	55.1	262.44	198.6	164	203.71	82.8	140.8	249.16	169.3	8	182.98	187.7	59.3	198.83	204.8	294.8	149.09	-73.5	19.6	52.08	133.4	20.6	110.97	75.1	41.9	147.49	123.9	151.7	147.58
	gp41-8 C2	-67.7	11.1	93.32	13.7	76.3	40.25	163.9	117.8	244.49	71.5	82.2	176.56	-175.2	-26.8	-158.12	209.8	237.3	267.87	4284.5	5322.7	4757.94	-40.9	80.6	235.66	19	66	348.41	43	133.7	97.67	-48	-11.1	78.78	-35.3	124.4	245.29	-7.8	14.7	-127.84	-74.8	24.7	-146.8	83.3	73.5	114.25	-34.2	83.6	69.27
	NrdJ-1 C2	108.3	44.7	153.29	-180.5	-249	-400.04	144.4	-183.9	-7.53	-58.3	-80.4	-72.57	-127.3	-140.9	-147.15	192.7	302.2	384.44	330.9	232.6	389.5	32179.4	39832.6	37071.7	194.9	100	345.69	-29.5	5.7	-15.84	420.5	251.6	270.8	106.5	69.8	83.76	280.3	88.4	75.56	-221.2	-322.7	-245.59	-88.6	-122.2	-100.12	138.8	-84.2	-72.44
	IMPDH-1 C2	-328.8	-63.3	-88.59	-91.7	-348.8	-223.75	-20.9	-87.3	-71.96	-17.7	-98.9	-75.93	-21.6	-142.7	-18.34	-111.5	16.6	-103.75	-44.1	-91	-152.36	69.4	-17.2	-4.43	20766.6	23777.1	24375.8	-149	-6.4	166.57	-147.1	43	-84.45	-46.8	-107.2	-81.88	-193.8	-29.3	-339.22	-9.8	-163.3	-418.83	-31.4	-83	-366	325.9	44.2	-30.05
	SspDnaX C1	4077.2	3992.3	4069.62	287.7	136.5	304.87	122.4	66.8	96.02	106.3	94.6	76.93	42.6	46.6	-83.55	96.2	91.9	98.71	13.2	128.3	7.39	171.4	29.8	85.55	-78.8	-89.5	68.98	3210.3	3232.5	3457.08	5935.1	5931.7	5926.29	296.3	183.6	385.12	588.1	472.8	648.88	135.2	-37.9	245.09	14	22.5	56.44	92	-199.1	-19.71
	SspDnaX C2	136.2	33.7	95.76	-158	-120.1	-132.15	201.7	-43.6	97.65	-72.3	81.6	23.2	160.4	161.9	142.8	36.4	187.5	130.15	123	69.8	177.85	163.2	-50.7	235.02	250	236.4	120.93	97.7	229.5	187.58	14001.1	15442.6	18739.6	190.9	50.1	215.15	-84.4	-81.3	-203.67	-80.2	-215.1	-1017.94	85.2	124.6	-138.15	34.9	3.9	-183.31
	SspGyrB C2	7.8	24.6	39.54	41.7	-21	-55.32	124	27.2	-27.67	304.2	186.5	61.43	-54.6	100.6	188.88	-8.4	273.9	304.55	218.1	125.8	257.86	396.9	216.6	108.79	163.6	111.8	167.76	-31.4	-2.9	53.68	178.9	44	207.49	17060.1	21893.6	21967.8	-107.7	-58.8	-234.6	146.4	87.1	-6.3	130	161	60.83	204.5	208.3	145.36
	TerThyX C1*	1025.8	946	889.8	218.3	37.5	-61.01	39.3	-154.9	77.53	278.1	86.4	102.17	-66.2	-39.6	-50.62	471	107.3	197.21	323.9	139.7	401.28	591.2	272.9	634.66	274.8	267.1	209.75	55.1	286.8	105.44	327	92.8	372.6	949.7	828.5	933.75	2166.9	2130.6	1958.59	125.3	271.1	-325.84	-51.1	109	-140.22	136.7	105.3	32.31
	TvoVMA C2	237	-64.3	47.91	61.7	-26.7	78.15	340.7	231.5	194.4	347.7	170.4	44.82	-70.4	-48.4	-16.93	314.7	184.3	99.71	155.9	185	154.62	375.4	174.8	240.42	261	91.1	273.34	181.3	-114	81.28	279.9	299.5	138.24	224.5	104.7	239.64	140.9	157.4	13.41	1917.3	2321.6	2092.85	211.5	203.9	64.09	246.9	285.4	59.12
	PhoRadA C1	352	217.9	124.3	301.7	5.8	1.02	244.2	191.3	317.61	260.7	240.3	242.84	-36.3	-33.1	-72.67	207.8	180.2	273.43	232.6	82.6	176.34	292.3	57.4	61.38	168	178.4	254.09	82	9.6	50.12	315.5	188.8	148.01	387.5	189.4	300.45	44	39.4	192.52	228.3	246.8	-64.42	2280.3	2194.8	2221.59	718.3	844.1	596.12
	PhoRadA C2	131	25.4	-67.07	-26	-350	-10.34	102.5	132.1	259.64	82.9	153.1	402.27	-14.2	-50.4	-212.84	374.8	190.5	264.32	367.1	108.4	322.67	360.8	220.3	299.36	349.5	129.6	314.35	-104.8	-104.5	-115.36	248.5	241.6	34.76	194.1	-22.9	-108.29	-108.2	42.9	-74.03	-61.3	-21.2	-200.52	116.9	-13.3	113.78	3567	4042.4	4077.5
	PhoRadA C3	363.9	183.5	197.61	-95	-85.4	-338.38	72.7	95.1	-35.5	85.9	-98.4	25.22	260.8	228.4	257.09	494.8	339.7	364.39	218.7	100.7	255.46	254.1	263.6	166.17	114.4	285.4	197.07	137	5	237.48	188.1	98.9	215.95	67.5	101.3	167.32	64.7	160.1	-24.36	-529.5	-351.7	-323.25	21.8	76.7	-85.53	-129.1	30.1	61.65
	Cth-Ter C1*	-188.4	114	-150.19	-358.5	-170.1	-273.05	286.4	317.6	426.43	-139.6	62.1	50.4	-33.8	-61.3	-100.15	123.4	43.8	-16.65	33.4	182.8	13.62	10.3	71.9	28.49	-45.1	70.9	-71.04	69.7	-25.1	102.69	-92.5	-40.6	-246.06	-173.8	-6.1	-17.75	-176.3	-160.3	-165.24	-468.7	-392.8	-528.75	-102	-183.5	-38.09	103	-29.6	-2.13
	Cth-Ter C2	-195.3	17.5	-338.31	-325.1	-9.9	-408.93	-13.5	117.1	28.36	-127.9	58.2	6.05	33.9	46	-37.49	-28.8	89.2	180.97	-51.7	119	131.44	34.6	167.6	47.72	158.8	206.7	89.3	16.8	-54	56.86	104.4	276.1	176.21	-49.3	51.9	-14.1	-250.9	-80	-202.22	-375	-337.9	-229.3	-21.2	-155.6	-9.37	-129.8	38.5	-178.52
	MP-M-DnaB C2	-48	-66.2	-224.51	-131.4	75.6	-58.1	74.3	0	79	98.3	136.3	39.65	-74.6	-35.3	-45.42	102.6	295.1	147.41	155.5	264.9	101.22	20.3	149.7	268.9	74.7	110.2	56.15	31.9	83.2	134.21	-9.9	102.1	70.54	59	244.6	178.63	-231.1	-144	-200.14	14.8	-121.5	-153.48	167.5	46.4	119.91	124.1	199.8	94.4
	SaP-dpol C2	-99.8	69.4	-194.57	-74.4	67.6	-99.72	-33.9	51.1	5.48	70	391	-64.22	6509.9	7055.6	7479.63	90.5	201.4	106.08	53.7	205.1	132.54	85	227.6	104.25	229.3	155	217.91	23	-26.1	-52.96	51.6	295.1	298.54	223.7	307.6	60.42	70.9	-62.6	-176.81	23.5	310.9	-217.03	129.1	3.5	-19.91	17.6	163.2	-37.15
	NrdA-2 C2	-11.6	141	-54.58	-2.5	211.8	70.98	244.2	223.6	151.78	-18.6	179.8	134.15	37.1	84.8	-132.91	179.1	189.5	158.93	139.1	270.1	72.14	177	215.2	215.79	95.6	308	215.48	69.8	-46.3	144.5	109.8	210.2	153.23	109.4	230.4	93.37	21.4	136.6	-20.44	-82	100.8	-132.88	53.3	173.6	145.31	188.6	87.2	56.35
	Mja-KlbA C1*	3769.6	3648.1	3999.18	67.7	438.6	235.23	1869.1	1528.5	1718.51	460.9	288	559.51	107.1	190.7	75.47	272.9	236	235.52	-8	157.8	128	23.7	233	158.16	7.2	187	187.1	190.5	64.1	28.78	27.7	233.7	132.02	156.9	279.9	321.35	78.7	52.3	-24.69	7129.4	7616	8010.17	202.9	186.2	147.42	205.4	171.5	246.85
	Mja-KlbA C2	230.6	349.3	51.43	-162.3	-98.7	-208.2	-20.9	242.9	72.19	84.4	5.2	53.77	-76.5	69.5	48.52	125.1	330.6	217.17	29.5	271.2	218.86	37.9	130	183.98	123.3	220.2	92.98	322.8	158.1	236.47	218.4	11.5	78.77	171.9	192.1	204.88	83.1	-103.8	23.28	-25.3	-106.7	-230.65	137.9	110	196.75	295.5	96.1	175.02
[truncated: 24 more columns]
