# Supplementary material for: An expanded library of orthogonal split inteins enables modular multi-peptide assemblies
Source: Nat Commun. 2020 Mar 23;11:1529. doi: 10.1038/s41467-020-15272-2 (PMC7090010; doi:10.1038/s41467-020-15272-2)
Supplement: Supplementary file 4 — Supplementary Data 2 [file 41467_2020_15272_MOESM4_ESM.xlsx]

## Sheet: Supplementary Dataset 2
Supplementary Data 2 | In vitro orthogonality data. Normalized fluorescence (a.u.) measured in the in vitro orthogonality assessment in Figure 3c.
		Intein N-terminal
		gp41-1 N2			gp41-8 N2			NrdJ-1 N2			IMPDH-1 N2			SspGyrB N2			TvoVMA N2			PhoRadA N1			PhoRadA N2			PhoRadA N3			Cth-Ter N2			MP-M-DnaB N2			NrdA-2 N2
Intein C-terminal	gp41-1 C2	85963	96709	90402	2023	2130	2348	1256	1429	1655	2458	3168	2815	1587	1953	2414	4282	5572	5712	63	297	358	2115	2733	2588	4669	5133	5356	580	710	730	1084	1100	1412	252.4	75.3	64.91
	gp41-8 C2	1367	1556	1542	46427	53080	53385	110	451	647	606	918	938	3576	3969	3752	1472	2130	2114	-196	-73	23	2917	2870	3390	47270	50725	53416	-78	35	-1	161	252	311	86.6	157.5	282.16
	NrdJ-1 C2	4539	5540	5669	2692	3398	3717	9863	10440	12219	3426	4235	4269	3720	4955	5337	5357	7323	8415	97	572	1029	2888	3318	3707	1581	1988	2733	230	658	712	440	719	852	63	147.9	357.1
	IMPDH-1 C2	-579	-285	-164	-782	-393	-459	-697	-290	-326	16198	17989	18113	-674	-292	-449	-489	-235	-312	-625	-362	-500	-494	-419	-419	-436	-220	-277	-672	-424	-453	-419	-295	-260	-100	44.9	-299.49
	SspGyrB C2	643	939	894	195	591	727	166	507	187	337	455	608	15099	17203	19325	795	1048	1098	-535	-245	-140	1837	2139	2333	-88	222	151	-293	-13	-260	-168	84	154	395	259.4	249.1
	TvoVMA C2	1672	2344	2104	1374	1952	1809	591	810	967	1175	1546	1470	1479	1831	1759	22423	30116	30590	2368	3248	3601	9870	11724	12344	478	696	784	-97	59	-119	103	394	434	214.9	354.2	154.77
	PhoRadA C1	200	410	392	-103	-16	217	289	279	407	-33	223	379	2747	3467	3274	-192	116	269	31030	32952	35628	6795	8176	8743	-219	118	372	-581	-179	176	-59	149	212	210.9	234	166.9
	PhoRadA C2	3177	2951	2860	1384	1744	1559	1024	1081	886	2408	2986	2321	1562	1725	1494	3518	3892	3386	145	167	107	15025	15613	21141	785	681	765	194	235	-82	1062	1039	1041	12.7	204.9	38.9
	PhoRadA C3	-158	-15	-291	-223	-182	-412	-321	-185	-388	-171	74	-305	-176	-273	-340	-101	-228	-331	-543	-479	-543	823	1246	1075	11943	12545	14914	-302	-189	-288	-185	-79	-119	260.5	352.7	271.72
	Cth-Ter C2	800	833	813	90	475	123	28	70	-121	551	699	501	360	378	614	1369	1375	1586	-166	9	-152	578	766	736	58	156	-70	57094	50342	51517	-135	68	-122	274.3	189.9	57.35
	MP-M-DnaB C2	-182	-266	-124	-199	-246	-403	-317	-283	-450	-287	-167	-321	-99	-229	-395	-128	-64	-166	-237	-221	-382	-456	-200	-455	-302	-330	-546	-413	-421	-638	9667	10703	10705	391.1	205.8	22.08
	NrdA-2 C2	179.1	189.5	158.93	139.1	270.1	72.14	177	215.2	215.79	95.6	308	215.48	109.4	230.4	93.37	-82	100.8	-132.88	53.3	173.6	145.31	188.6	87.2	56.35	138.5	-31.5	130.01	169.8	42	141.93	230.4	109.8	82.13	16319.9	17842.7	19208.5
