# Supplementary material for: An expanded library of orthogonal split inteins enables modular multi-peptide assemblies
Source: Nat Commun. 2020 Mar 23;11:1529. doi: 10.1038/s41467-020-15272-2 (PMC7090010; doi:10.1038/s41467-020-15272-2)
Supplement: Supplementary file 5 — Supplementary Data 3 [file 41467_2020_15272_MOESM5_ESM.xlsx]

## Sheet: Supplementary Dataset 3
Supplementary Data 3 | In vitro splicing conditions screening data. Normalized fluorescence (a.u.) measured in the screening performed in Supplementary Figure 12.
	Temperature	4 °C												21 °C (Room temperature)												30 °C												37 °C
	pH	8						9						8						9						8						9						8						9
	NaCl (mM)	100		300		500		100		300		500		100		300		500		100		300		500		100		300		500		100		300		500		100		300		500		100		300		500
Split inteins combinations	M86 S1	283	57.6667	45.6667	277	332.667	271.333	190.333	-39	16	-15.6667	-117	-26.3333	2530.33	2136	3031.67	2907	2593.33	2651	2349.67	2435.67	3475.67	3155.67	2875	2954.67	1055.33	974.667	1786	1832.67	1699	1757	966.333	820.333	1960.33	1647.67	1965.67	1228.67	140	184.667	778.333	920.667	1146.67	994.333	101.333	191.333	649	721.667	681.333	802
	M86 S2	10	193	121.667	181	104	-100.333	176.667	-3.66667	-129.667	-58.6667	-85	45.3333	28.6667	277.667	70.6667	230.667	167	195.667	188	108.333	223.667	358.333	169	418	368.667	349	454	423.333	409.667	582.667	332.667	235.333	558.333	573.333	650.667	527.333	-258	42	-214	5.66667	-195.333	0	-89.3333	11	-28	219	62.6667	70.6667
	Npu S1*	108	93	49.6667	144.333	17	41	75.3333	23.6667	-48.6667	-42.3333	-65	-61.3333	6701.33	4336.67	4244.67	3719.33	3166	2881.33	5116.33	4913.67	2200.33	2056.67	1774.33	1285	5605	8676.67	4005.33	6433.67	3675	4820.67	5717.33	5506.67	2723.67	2355.33	2091.67	1277.33	7143	7198	6049	6306	6096.67	5032.33	4405.67	3657.33	2564	2300.67	1799	1740.33
	Npu S2	111.667	212	154.667	302.333	233.333	10.6667	259.333	69	52.3333	55.6667	-65.6667	33.3333	1460	1333	1584.67	1632	1401.33	1499.67	1387.33	1502.67	1597.67	1356.67	1324.33	1191.33	1705	1847.67	1457.67	1886.33	1653.67	1616.33	1490.33	1443.67	1320.67	1178.33	1146.33	1234.67	1591.33	1541	1375	1850.33	2335.67	1578.67	1314.33	1550.33	1179.33	1264	1133	843
	Npu S3*	29	88.6667	38.3333	-66.6667	104	119.667	-3.33333	-66.3333	-158	-116.333	-366.667	-16.6667	1398	971.667	698	705.667	655.667	692.667	1946.67	1929.33	776	626.333	712.333	563.333	615	833.667	345	421.667	325	303.333	1384	1026.33	484.333	380.667	340.667	190.667	163.667	199	-108.333	184.333	-168	67.6667	31	180	-171	45.6667	12.3333	110.667
	gp41-1 S2	2468.67	1525	1131.33	2074.33	1873	1922.67	3644.67	2716	2089	2157	1413.33	1501.67	27047	22544.3	24314.3	22829.3	22430	22052.7	29828.7	29655	24926	24761	22485	21334	23563.7	30445.7	21032	26801.7	20620.7	24265.7	29539.7	30025.7	26226.7	24772.7	25007	20784.3	24734.3	25679.7	23208.7	24106.7	21697.7	21109	28884.3	25133.3	24749.3	23489	21315.3	17637
	gp41-8 S2	1286.67	1189.67	887.333	943	663.667	497	1437.33	1116	526.333	426	-155	335.667	10344.7	10055	9216	9285.67	7827	8036	11151.3	11623.7	9824.33	9531.67	8171.67	7528.67	10817	12058.3	10114.3	10951	9005	9608.33	12948.7	13368.3	10965.7	11367.3	8672.67	9218.33	11170	10498.3	9470	9367	8045.67	7782.67	13658.7	11255	10480.3	8870.67	8159.33	6499.67
	NrdJ-1 S2	322	510.333	346.333	338	583.667	317	464	299.333	207.333	165.333	115.333	229.667	2918.33	2890.33	2300.33	2491.67	2458.33	2448.33	2584.33	2616.67	1773.67	1933.33	2041.33	1823	2011.67	1857.33	1920.33	1500.33	1709.33	1729.67	2054	1992.33	1695.33	1669	1554.33	1558	1533.33	1459.33	1235.33	1440.33	1150.67	1285.33	1685.33	1493	1530.67	1432.33	1403.33	1265.33
	IMPDH-1 S2	642.667	607.667	463	777.333	676.333	795.333	1111	648.667	681.667	696.333	490	605.333	4974	4219.67	4901.33	4823	4783	4920.67	6500.67	6424.67	6402.67	6055.67	6119.33	6033.33	4311.33	5432.33	3981.67	5176.67	3667.67	4630.33	6173.33	5839	6237.67	4901.67	5488	4684	4531.67	4508.67	4369.33	4166.67	3954.67	3967.67	5872.67	4406.33	5174.67	4729.67	4768.33	3453.67
	SspDnaX S1	173.667	-121	-52.3333	234	154.333	102.333	164.667	-3.66667	-65.6667	-7.33333	-66.6667	14	3730.67	3245.33	1271.33	1258.67	850.333	1068.67	4591.67	4679.33	1188.33	1066.33	891	828.333	2221.33	2433.67	972	1234.67	560.667	798.333	3246	2703.67	1008.67	914.333	641.667	646.667	1183.33	1150.67	600.667	632.667	358.667	511	1175.33	856	340	352	254.333	434
	SspDnaX S2	-80.6667	284.667	115	188.333	276.333	7	336	70.3333	-233.333	-60.3333	-65	-130.667	1406.33	1318.33	1532.67	1373.67	1514.67	1323.33	1691.67	1293	1557.33	1490.33	1420	1439.33	1411.67	1233.33	1194	1550	1150.33	1437.33	1238.33	1414	1451.33	1287	1450.67	1187.33	1203.67	1067.67	1241.33	1254.67	1163.67	1247	1298	989.333	1161.67	1081.67	1129	897.667
	SspGyrB S2	1256.33	1022.67	673	915.333	677.667	808	1609.67	1415.67	852.333	917	487.333	670.667	10984.3	10271	10343.7	10481	9505	10065.7	12396	12471.7	11347	11438.7	11051.7	10574.3	12898.3	13627	10961	13085.7	9846.67	11600.3	14790.7	12527.3	14548.3	11104.3	13004.7	9640.67	13560.3	13665.7	12793.7	12664.3	11643	11160.7	16787.3	12846.3	14941.7	13697	12496.3	9298
	TerThyX S1*	182.333	-76.6667	118	-134	88	-484	12.3333	-102	22.6667	-102.667	-79.3333	-311.667	683	772.333	486	522	549.333	509.667	774	781.333	660.667	670.667	420.333	737	367	331.667	317.667	260	335	232	557	424	260.333	374	194.667	385.667	131.667	113.333	220	36.6667	20	39.6667	264.333	242.667	221.667	164.333	40.3333	175.333
	TvoVMA S2	48.6667	-94.6667	124.667	7.66667	-85	-886.667	-8.66667	13	-109.667	-69.6667	-187.667	-198	1226.33	1113.33	1279.33	1073	1041	861	1239.33	1440.67	1139.67	1006.33	987.333	1249	1736	1857.67	1073.33	1840	1306.33	1481.33	1842.33	1881.67	1773.33	1209.67	1417	1075.33	1606.67	1587.67	1414.67	1515.67	1349.33	1219.33	2043	1822.33	1459.33	1290.67	1385	1112.67
	PhoRadA S1	90	227	74.6667	-43.3333	-29.6667	-641.667	-115.333	37.3333	-201	0	-56	-92.6667	4239.67	4501.67	2438.67	2220.67	1577.67	1644.33	2816.67	3064	1396.67	1205.67	741.333	878.333	6781.67	8146.67	973.333	4215.67	2266.33	2240.67	4281	3888.67	1950.33	1208.33	1210.67	515.333	8605	8766.33	4555	4253	2731	1973.67	5249.33	3778	1863.67	1251	1210.33	925.333
	PhoRadA S2	171	-297.667	51	97.3333	58.6667	-126	136.333	201.333	-21.3333	97	31.3333	32.3333	5881.67	5909.33	5581	5633.67	4605	4424.33	6884.33	7207.33	6110	6001.67	4847	5284	8327.33	8991.33	5877	7774.33	5928.67	6130.67	9716.67	7867	8537.33	6931.67	6975.67	5263	7003	7516.67	7394.33	7002.67	6386.33	6044	9163.33	8062.67	8132.67	6864.67	6531	5727.33
	PhoRadA S3	201.667	-258	208.333	20.6667	-169.667	98.3333	143.667	207	11.3333	128.667	11	126.667	9260	9326.33	5071.33	5430	4525	5045.33	7057	7315.67	2836.67	2895.33	2168	2432	11016	11173.3	4505.33	6775.33	5734.33	5743.67	8560	7451	3398.67	2556.67	2757.33	1871.33	7555.33	7593.33	3953.67	3859.67	3052.67	2944	5343.67	5004.33	1607.67	1493	1147	1192
	Cth-Ter S1*	-3.66667	151.333	90.6667	-39.6667	-77.6667	-37.3333	-61.3333	-42.3333	-7.33333	105	-83.6667	-94.3333	1093.67	951.333	765.333	781.333	771	757.667	958.333	963.333	332	499.667	418.333	374.667	304.667	303.333	194.667	244	202.667	225.333	239.667	350	58.6667	54	50	24	-212.667	4.66667	-229.667	-8.33333	-390.333	-80	-102.333	-22.3333	-273.667	-160.333	-116	50
	Cth-Ter S2	253.667	468.333	305	203	214.333	242.333	506.667	482	259.667	273.667	-83.6667	21.3333	9125.33	9340.67	9156	9411	7016.33	7513.33	10955	10881	10358.7	10214.7	6670	7293.67	4929	4049.33	9168.67	8667.33	7610.33	7673.67	6356.33	5428	9174.67	9513.67	7384.67	7717	455.333	573.667	2302	2558.67	2996.33	3358.33	410.333	940	2518.67	3219.67	2836.33	3390.67
	MP-M-DnaB S2	77	260	58.3333	140	189.667	52.6667	220	282.333	-21.6667	21.6667	-26.6667	-48.3333	4289.33	3986.33	3051	3074.33	2586.33	2694.33	5616.33	5767.67	3786.33	3647	2844	2884	4836.67	4512.33	2454.33	2973.33	2697.33	2233.33	5650.67	5263	3392.67	2136	2291	1554.33	445.667	584.333	-5	258.333	-71	140.667	421.667	736.667	-269.667	95.3333	-128	59.3333
	SaP-dpol S2	30.6667	291	131.333	194	80.3333	170.667	124.667	95	36.6667	-42	-69.6667	9.33333	3550.67	3496.33	4103.67	4309.67	4066.67	4116.67	3086	2985.67	3102.33	3040.67	3310.67	3403	2064	1532.67	1210.67	2351.67	3175.33	2680.67	1027.33	581	1133	427.667	1342.67	611	-2	170.333	209.667	335.667	330.667	502.667	-74	146.333	-44	270	-39.3333	132.333
	NrdA-2 S2	823	1167.33	552.333	745.333	512	590.667	710.667	1153.33	673.667	702	337.333	472.667	8146	7639.67	7577.67	7863	7210.33	7295.67	10541.3	10421.7	9843	9026	8962.33	9123.33	7804.33	8044	5229	7024.33	6716.67	6013.33	9430	8843.67	8619.67	6096.67	7376	5438.33	6085.67	5894	5192.33	4433.67	4190.33	3529.33	6280.33	5823	3595	3096	2956	2466.33
	Mja-KlbA S1*	61	148.667	293.333	295	408.333	281	105.333	333.333	71	155.333	-147	111.667	1620.33	1742	2749.67	2901	2917	3252.33	1541.33	1503.67	2813	2781.67	3063.67	3034	2068	2056.33	3137	3416.67	3296.67	3296	1409	1241.33	3440.33	3017	3149.67	3037	1083.67	1278.67	2848.67	2835.33	2811.33	2693.67	416.333	643	1966.33	2022.67	2357.33	2152.33
	Mja-KlbA S2	-27	-100	-43.6667	-146	-40	-186.667	-32	-76.3333	-64	-79	-86.3333	-218.333	440.333	463.667	357.333	339.667	418.667	312.667	266.333	778.667	204	357	286.667	341.667	331.333	399.667	176.667	409.333	234.667	206.667	270.667	322.333	180.333	140.333	140.333	244.667	341.333	321.667	462.667	386.667	266.667	432.667	270.333	491	235.667	358.333	238	271.333
[truncated: 12 more columns]
