# Supplementary material for: An expanded library of orthogonal split inteins enables modular multi-peptide assemblies
Source: Nat Commun. 2020 Mar 23;11:1529. doi: 10.1038/s41467-020-15272-2 (PMC7090010; doi:10.1038/s41467-020-15272-2)
Supplement: Supplementary file 8 — Source Data [file 41467_2020_15272_MOESM8_ESM.xlsx]

## Sheet: Fig. 1d
Fig. 1d
	Fluo./OD600 (a.u.)
M86	38926.1	31912.4	33797.4
NpuSsp*	13783.5	13473.9	11549.5
gp41-1	21420.2	19009.9	21200.4
gp41-8	10335.6	8790.79	10666.7
NrdJ-1	43049.3	36823.2	45340.1
IMPDH-1	25228.2	20910.8	29177.7
SspDnaX	32486.5	27494.5	33851.9
SspGyrB	24582	22088.8	26870.6
TerThyX*	16408.2	16041.6	14639.2
TvoVMA	1979.97	2023.74	2472.23
PhoRadA	6775.87	6124.4	7515.52
Cro-RIR1*	-106.17	21.37	-334.48
Cro-RPB2*	133	101.08	-218.42
Cro-Top2*	-138.07	-6.49	-442.15
CIV-RIR1*	1247.18	1038.49	1189.26
CP-Thy1*	1809.89	1526.2	1563.71
Ama-Ter*	9434.9	7822.02	9477
BsuP-RIR1*	789.07	170.89	817.9
CbP-RNR*	659.76	537.66	544.6
Ckl-Ter*	113.63	-16.27	26.44
Cth-Ter*	25342.4	21018.8	28803.1
EP-Pri*	499.51	551.39	360.92
LLP-Pol*	13757	12700.1	16797.1
LP-Hel*	15181.5	14485	18147.6
MP-B-DnaB*	10364.9	10241.8	7828.95
MP-K-gp53*	670.75	789.98	601.64
MP-C-gp206*	574.82	565.72	613.49
MP-M-DnaB*	17939.8	17535.9	16883.1
PP-Phi*	2150.55	1821.23	2150.91
SaP-dpol*	9085.57	9369.26	9374.15
SaP-Hel*	12184.2	12256.3	12972.5
NrdA-2*	17515.2	18173.5	20629.9
Pfu-RIR1*	933.83	1186.5	718.11
Mja-KlbA*	139569	135630	147500

## Sheet: Fig. 1e
Fig. 1e
	Cis-splicing efficiency (%)
	Cis-splicing				N-cleavage				C-cleavage
M86	82.4847	83.0134	70.5687	82.839	5.21894	6.17802	9.49027	7.29921	8.37576	9.47697	11.4242	9.29985
NpuSsp*	91.817	92.4908	77.7739	92.0816	2.00498	6.49267	4.77013	7.20902	4.55338		10.704	0.308958
gp41-1	98.9287	97.4079	95.4205	99.6415
gp41-8	90.985	95.9095	81.2039	97.0938
NrdJ-1	83.5742	89.7999	72.548	92.1372				0.752002	1.55657	2.00098	4.19616	0.349579
IMPDH-1	75.3894	85.5066	62.6219	90.1909	4.24362	2.62933	11.7031	1.42707	2.15974		4.93789	0.105032
SspDnaX	95.4268	94.8328	90.564	98.0897				0.787129		2.51267		0.71718
SspGyrB	97.2001	100	83.8666	98.7907			4.46278	0.778788			4.90064	0.21633
TerThyX*	71.9882	81.6398	52.9233	84.5608	9.31264	3.40224	14.1248	1.65307		2.48423	4.52351	1.70605
TvoVMA	87.2989	88.819	57.6342	89.0152		4.04795	17.0257	2.94508	5.48613	1.78817	7.29403	5.46401
PhoRadA	96.2973	99.5772	90.7534	99.4128								0.575115
Cro-RIR1*							20.1878
Cro-RPB2*							11.9497
Cro-Top2*
CIV-RIR1*
CP-Thy1*
Ama-Ter*	17.391	23.2121	28.1081	36.5491					0.309374	3.3877	3.63964	4.49606
BsuP-RIR1*
CbP-RNR*
Ckl-Ter*
Cth-Ter*	14.8477	16.0572	21.3444	20.6263			2.9106	1.98219	3.39467	32.5914	15.939	35.1623
EP-Pri*
LLP-Pol*	8.64297	2.74995	13.3555	6.43614	3.31179		8.2392	1.43867
LP-Hel*	31.5457	26.419	20.7718	27.1503	5.7571		13.711	0.88329		10.2799	10.0164	17.7382
MP-B-DnaB*	21.7352	14.3563	27.6169	23.869			2.9789
MP-K-gp53*
MP-C-gp206*
MP-M-DnaB*	12.6214	7.0893	21.9721	16.6575			2.26024	1.65575		1.73824	4.26835	5.65254
PP-Phi*
SaP-dpol*	16.1429	11.9806	29.7222	25.8128	11.9673		19.8148			1.80977		2.71197
SaP-Hel*
NrdA-2*	89.0966	97.8231	74.8823	87.8638				4.22845			9.10518	4.40888
Pfu-RIR1*	4.39716	0.991464	9.7822	3.0303			8.24625	2.58321			5.42616	0
Mja-KlbA*	81.2694	91.5698	68.2368	89.3687						4.57849	9.1789	5.5171
Western blots		C+ is purified mCherry
Anti-RFP
Anti-His
Band intensities quantification
Blot 1		Anti-His																Anti-RFP																	Blot 4		Anti-His
		M86	Npu	Npu-Ln	gp41-1	gp41-8	NrdJ-1	IMPDH-1	SspDnaX	SspGyrB	TerThyX	TerThyX-Ln	TvoVMA	TvoVMA-Ln	PhoRadA				M86	Npu	Npu-Ln	gp41-1	gp41-8	NrdJ-1	IMPDH-1	SspDnaX	SspGyrB	TerThyX	TerThyX-Ln	TvoVMA	TvoVMA-Ln	PhoRadA
Precursor		15.4	3.95	8.67	2.22	32.4	42.7	76.8	8.77	5.79	29.1	25.3	8.43	32.9	2.83		Precursor		111	68.9	111	128	322	504	1110	131	0	388	356	136	536	7.26
Splicing product		324	331	490	205	327	240	318	183	201	63.7	97.4	102	0	73.6		Splicing product		6920	7170	10100	4810	7550	5520	8000	4680	4380	1540	2330	2260	0	1710
N-term cleavage	N-term																N-term cleavage	N-term	515	377	709	0	0		246	0	0	0	97.1	103	0	0
	C-term	20.5	12.2	10.7	0	0	0	17.9	0	0	7.7	12.6	0	0	0			C-term
C-term cleavage	N-term																C-term cleavage	N-term	790	0	0	0	0	123	0	124	0	68.1	70.9	45.5	0	0
	C-term	32.9	34.5	24.3	0	0	4.47	9.11	0	0	0	0	6.41	0	0			C-term
																																					M86	Npu-Ln	gp41-1	gp41-8	NrdJ-1	IMPDH-1	SspDnaX	SspGyrB	TerThyX-Ln	TvoVMA	PhoRadA	Cro-RIR-1	Cro-RPB2
Splicing		82.4847	86.7287	91.817	98.9287	90.985	83.5742	75.3894	95.4268	97.2001	63.3831	71.9882	87.2989	0	96.2973		Splicing		83.0134	94.1451	92.4908	97.4079	95.9096	89.7999	85.5066	94.8328	100	77.1504	81.6398	88.819	0	99.5772			Precursor		665	586	263	1530	1840	2020	522	402	1590	955	324	1020	840
N-term cleavage		5.21894	3.19665	2.00498	0	0	0	4.24362	0	0	7.66169	9.31264	0	0	0		N-term cleavage		6.17802	4.95017	6.49267	0	0	0	2.62933	0	0	0	3.40224	4.04795	0	0			Splicing product		5510	6750	5480	6610	5740	6100	5010	4980	2960	3050	3180	0	0
C-term cleavage		8.37576	9.0397	4.55338	0	0	1.55657	2.15974	0	0	0	0	5.48613	0	0		C-term cleavage		9.47697	0	0	0	0	2.00098	0	2.51266	0	3.41165	2.48423	1.78817	0	0			N-term cleavage	N-term
																																				C-term	741	414	0	0	0	1140	0	265	790	901	0	258	114
Non-spliced		3.92057	1.03498	1.6246	1.07133	9.01503	14.8692	18.2072	4.57319	2.79994	28.9552	18.6992	7.21499	100	3.70273		Non-spliced		1.33157	0.904686	1.01648	2.59214	4.09045	8.19912	11.864	2.65451	0	19.4379	12.4737	5.34486	100	0.422767			C-term cleavage	N-term
																																				C-term	892	929	0	0	332	481	0	291	253	386	0	0	0
Blot 2		Anti-His																Anti-RFP																	Splicing		70.5686	77.7739	95.4205	81.2039	72.548	62.6219	90.564	83.8666	52.9233	57.6342	90.7534	0	0
																																			N-term cleavage		9.49027	4.77013	0	0	0	11.7031	0	4.46278	14.1248	17.0257	0	20.1878	11.9497
																																			C-term cleavage		11.4242	10.704	0	0	4.19616	4.93789	0	4.90064	4.52351	7.29403	0	0	0
																																			Non-spliced		8.51691	6.75193	4.57949	18.7961	23.2558	20.7371	9.43601	6.76996	28.4284	18.0461	9.24658	79.8122	88.0503
																																			Blot 5		Anti-His
		PhoRadA-Ln	Cro-RIR-1	Cro-RPB2	Cro-Top2	CIV-RIR1	CP-Thy1	CP-Thy1-nL	Ama-Ter-nL	Ama-Ter	BsuP-RIR1	CbP-RNR	Ckl-Ter	Cth-Ter_2	EP-Pri				PhoRadA-Ln	Cro-RIR-1	Cro-RPB2	Cro-Top2	CIV-RIR1	CP-Thy1	CP-Thy1-nL	Ama-Ter-nL	Ama-Ter	BsuP-RIR1	CbP-RNR	Ckl-Ter	Cth-Ter_2	EP-Pri
Precursor		9.88							274	291				247			Precursor		12.2							3510	4180				3230
Splicing product		289							57.9	18.8				46.8			Splicing product		5250							1110	286				1010
N-term cleavage	N-term													10.7			N-term cleavage	N-term	0							0	0				0
	C-term	0							0	0				0				C-term
C-term cleavage	N-term																C-term cleavage	N-term	36.1							162	147				2050
	C-term	0							1.03	0.623				10.7				C-term
Splicing		96.6943							17.391	6.05625				14.8477	0		Splicing		99.0884							23.212	6.19987				16.0572
N-term cleavage		0							0	0				0	0		N-term cleavage		0							0	0				0						Cro-Top2	CIV-RIR1	CP-Thy1	Ama-Ter	BsuP-RIR1	CbP-RNR	Ckl-Ter	Cth-Ter_2	EP-Pri	LLP-Pol	LP-Hel	MP-B-DnaB	MP-K-gp53
C-term cleavage		0							0.309374	0.200694				3.39467	0		C-term cleavage		0.681351							3.3877	3.18665				32.5914				Precursor					9470				8630		11800	6760	6710
																																			Splicing product					3900				3080		2010	2530	2670
Non-spliced		3.30567	100	100	100	100	100	100	82.2996	93.7431	100	100	100	81.7576			Non-spliced		0.230263	100	100	100	100	100	100	73.4003	90.6135	100	100	100	51.3514	100			N-term cleavage	N-term
																																				C-term								420		1240	1670	288
																																			C-term cleavage	N-term
Blot 3		Anti-His														Anti-RFP																				C-term				505				2300		0	1220	0
																																			Splicing					28.1081				21.3444		13.3555	20.7718	27.6169
																																			N-term cleavage					0				2.9106		8.2392	13.711	2.9789
																																			C-term cleavage					3.63964				15.939		0	10.0164	0
																																			Non-spliced		100	100	100	68.2523	100	100	100	59.806	100	78.4053	55.5008	69.4042	100
																																			Blot 6		Anti-His
		LLP-Pol	LP-Hel	MP-B-DnaB	MP-K-gp53	MP-C-gp206_4	MP-M-DnaB	PP-Phi_2	SaP-dpol	SaP-Hel	NrdA-2	Pfu-RIR1-1	Mja-KlbA				LLP-Pol	LP-Hel	MP-B-DnaB	MP-K-gp53	MP-C-gp206_4	MP-M-DnaB	PP-Phi_2	SaP-dpol	SaP-Hel	NrdA-2	Pfu-RIR1-1	Mja-KlbA
Precursor		327	159	175			315		167		17.5	337	24.2		Precursor		5340	2420	3120			5350		2720		79	7180	106
Splicing product		32.1	80	48.6			45.5		37.5		143	15.5	105		Splicing product		151	1010	523			416		378		3550	71.9	2520
N-term cleavage	N-term														N-term cleavage	N-term	0	0	0			0		0		0	0	0
	C-term	12.3	14.6	0			0		27.8		0	0	0			C-term
C-term cleavage	N-term														C-term cleavage	N-term	0	393				102		57.1		0	0	126
	C-term	0	0	0			0		0		0	0	0			C-term
Splicing		8.64297	31.5457	21.7352			12.6214		16.1429		89.0966	4.39716	81.2693		Splicing		2.74995	26.419	14.3563			7.0893		11.9806		97.8231	0.991464	91.5698
N-term cleavage		3.31179	5.7571	0			0		11.9673		0	0	0		N-term cleavage		0	0	0			0		0		0	0	0									MP-M-DnaB	PP-Phi_2	SaP-dpol	SaP-Hel	NrdA-2	Pfu-RIR1-1	Mja-KlbA		NpuSsp	TerThyX	TvoVMA-Ln	PhoRadA-Ln	CP-Thy1-nL
C-term cleavage		0	0	0			0		0		0	0	0		C-term cleavage		0	10.2799	0			1.73824		1.80977		0	0	4.57849							Precursor		7940		5450		1020	6080	1400		653	1560		373
																																			Splicing product		2440		3210		4770	777	4230		4250	2240		3100
Non-spliced		88.0452	62.6972	78.2648	100	100	87.3786	100	71.8898	100	10.9034	95.6028	18.7307		Non-spliced		97.25	63.3011	85.6437	100	100	91.1725	100	86.2096	100	2.17691	99.0085	3.85174							N-term cleavage	N-term
																																				C-term	251		2140		0	655	0		232	562		0
																																			C-term cleavage	N-term
																																				C-term	474		0		580	431	569		453	197		48.5
																																			Splicing		21.9721		29.7222		74.8823	9.7822	68.2368		76.0558	49.1336		88.0307
																																			N-term cleavage		2.26024		19.8148		0	8.24625	0		4.15175	12.3273		0
																																			C-term cleavage		4.26835		0		9.10518	5.42616	9.1789		8.10666	4.32112		1.37725
																																			Non-spliced		71.4993	100	50.463	100	16.0126	76.5454	22.5843		11.6858	34.218	100	10.5921	100
[truncated: 16 more columns]

## Sheet: Fig. 2b
Fig. 2b
	Fluo./OD600 (a.u.)
	Split site S1			Split site S2			split site S3
M86	6453.89	8981.33	9055.93	8289.78	9454.16	9506.56	709.85	577.38	406.83
NpuSsp*	6673.36	6489.5	6714.12	4347.31	4012.22	4219.16	14951.9	14252.2	14149.9
gp41-1	2789.52	1880.72	2122.09	13627.7	11403.1	11209.5	1032.85	551.47	534.79
gp41-8	1581	1009.11	939.31	6173.18	8615.59	8549.4	517.91	366.73	489.08
NrdJ-1	804.11	763.38	1001.18	35744.9	38216.4	39824.8	122.32	79.26	125.73
IMPDH-1	156.84	205.03	80.75	30322.5	24811.9	26964.8	167.87	6.96	-1.2
SspDnaX	4642.29	3982.05	3924.86	21460.9	17882	18535	983.24	808.9	763.66
SspGyrB	1898.76	1257.04	1265.18	21123	25944.9	28835.6	-66.81	114.37	72.41
TerThyX*	2432.55	2601.17	2728.09	790.83	804.63	831.54	363.64	409.82	148.25
TvoVMA	1631.06	1401.91	1359.94	2550.82	2196.35	2437.32	239.58	281.34	284.66
PhoRadA	2713.73	3725.4	3925.32	3963.7	5040.4	5410.11	3748.41	3731.72	4277.92
Ama-Ter*	95.4	64.91	-90.26	387.23	510.27	543.66	119.32	261.93	-64.99
Cth-Ter*	8743.5	7142.79	9122.88	23014.6	19001.2	23217.3	8.13	-36.85	-126.97
LLP-Pol*	-125.02	-289.23	-176.23	-222.39	-203.09	-302.87	86.65	131.66	189.26
LP-Hel*	2.34	-62.39	-19.33	397.73	529.18	797.67	30.58	176.11	-148.7
MP-B-DnaB*	-2.75	33.43	185.31	245.98	265.19	173.34	-42.02	82.41	11.94
MP-M-DnaB*	90.11	-151.46	-141.65	5458.46	4317.64	6295.33	-18.01	-77.94	-42.81
SaP-dpol*	-77.13	-197.62	-131.46	2554.39	4250.1	6474.3	-267.41	-286.38	-438.06
NrdA-2*	369.87	401.67	407	14324.2	14057.2	19601	330.99	318.17	238.17
Mja-KlbA*	109740	106196	133052	125527	118937	138135	799.8	763.71	1044.74
Western blots
Anti-RFP
Anti-His

## Sheet: Fig. 3a
Fig. 3a
	Fluo. (a.u.)
M86 S1	687	657.333	564.667
M86 S2	851.333	856.333	903.333
Npu S1	3655.33	3647.67	3428
Npu S2	2991.33	2752.67	2510.33
Npu S3	1587.33	1713.67	1586
gp41-1 S2	40065	37355	35499
gp41-8 S2	28371	26642.3	25772
NrdJ-1 S2	6062.67	5970.33	5796.67
IMPDH-1 S2	8465	8701.33	8388.67
SspDnaX S1	1567.33	1569.33	1441.67
SspDnaX S2	232	259.333	313
SspGyrB S2	23365.7	22682.7	21651.3
TerThyX S1	386.667	412.333	430
TvoVMA S2	9813.33	9721.33	9296
PhoRadA S1	11192.3	11142.3	10669
PhoRadA S2	14152.7	13744.3	13535
PhoRadA S3	5701.33	5704.67	5635
Cth-Ter S1	471.333	405.667	428.333
Cth-Ter S2	7757.67	7871	7832
MP-M-DnaB S2	21602.3	21891.3	20982.7
SaP-dpol S2	1053.67	927	967.667
NrdA-2 S2	5493.33	5464.67	5198
Mja-KlbA S1	2442	2551	2613.67
Mja-KlbA S2	189.333	166	265
Western blots		C+ is purified mCherry
Anti-RFP
Anti-His

## Sheet: Fig. 3b
Fig. 3b
	Fluo. (a.u.)
	1 h			4 h			20 h			67 h
gp41-1 S2	514	564	537	56188	55552	54635	155479	154411	152379	167672	165528	162770
gp41-8 S2	269	239	242	27930	27689	27603	102176	100679	98839	121947	119198	115928
NrdJ-1 S2	16	163	20	5853	5810	5782	19940	20183	19857	25340	25340	24989
IMPDH-1 S2	137	88	199	12334	12070	11953	30945	30968	30795	34344	34190	33830
SspGyrB S2	384	327	317	36806	36329	35827	88460	88665	87204	96986	96182	93976
TvoVMA S2	113	98	112	3151	2988	3096	36500	35881	35773	47728	46668	45472
PhoRadA S1	107	18	97	3097	2946	3005	87801	88601	86357	184794	184608	179266
PhoRadA S2	57	79	230	7888	7991	7674	69972	69829	66580	85882	84000	81071
PhoRadA S3	65	125	112	3716	3781	3705	40007	39820	38833	56614	57009	55013
Cth-Ter S2	134	13	101	2871	2609	2828	21952	21891	21785	30682	29618	29484
MP-M-DnaB S2	80	82	165	21485	21411	20894	82515	84412	81510	93772	93928	90997
NrdA-2 S2	89	0	2	5324	5304	5133	17361	16648	16289	17858	17250	16512
Western blots		C+ is purified mCherry
Anti-RFP
Anti-His

## Sheet: Fig. 3d
Fig. 3d
Anti-RFP			C+ is purified mCherry
Anti-His

## Sheet: Fig. 4b-h
Fig. 4b-h
	Fluo./OD600 (a.u.)
	M86			gp41-1			gp41-8			NrdJ-1			SspGyrB			Cth-Ter			Mja-KlbA
- Ara / - Rha	-69.8631	-54.8307	-88.7656	-57.2016	-41.3512	15.9749	-0.125005	-96.5854	35.2531	201.917	121.413	66.0591	132.754	184.226	165.265	-60.3983	22.174	0.915939	116.234	212.035	362.714
+ Ara / - Rha	-33.662	3.7089	-22.6492	507.394	530.324	468.327	268.61	372.037	275.606	418.238	234.584	335.068	205.296	193.053	251.283	795.059	840.564	757.67	789.946	944.739	943.54
- Ara / + Rha	-45.4213	-101.141	-101.498	-159.673	160.595	-34.4852	-7.48953	372.555	260.148	370.548	167.806	-19.2676	14.2569	-29.2364	270.833	42.5516	12.4854	-5.96881	62.696	51.4882	124.37
+ Ara / + Rha	1722.83	1553.58	1725.77	5474.83	5807.95	4714.64	2008.63	2500.13	2516.72	18354.4	19848.9	18006.9	12805.1	13723.4	14075.3	7293.54	6738.42	5396.42	45023.6	44406.7	37599.9

## Sheet: Fig. 4j-l
Fig. 4j-l
	Fluo./OD600 (a.u.)
	ECF16mut x SspGyrB			ECF17mut x NrdJ-1			ECF20mut x M86
- Ara / - Rha	86.84	165.43	-104.53	185.34	208.39	316.77	18.55	47.1	-4.33
+ Ara / - Rha	101.58	132.91	402.81	225.26	427.47	503.89	491.22	450.98	516.03
- Ara / + Rha	112	259.49	428.97	-42.55	-79.71	34.72	-31.05	-115.58	-76.7
+ Ara / + Rha	19173.2	20950	20789.9	7829.3	7880.66	8517.51	32809.8	32510.3	32073.5

## Sheet: Fig. 5d
Fig. 5d
	Relative Signal intensity
	mTagBFP			GFP			mCherry
- Ara / - Rha / - AHL	-0.00245	-0.0032	-0.01642	0.001732	0.001948	0.001118	0.011394	0.001029	-0.00083
- Ara / + Rha / - AHL	0.02506	0.024598	0.016387	-6.6e-05	0.000122	0.0004	0.013911	0.009518	0.012051
- Ara / - Rha / + AHL	0.025449	0.023815	0.011602	0.006496	0.006531	0.005749	0.009843	0.009064	0.00565
- Ara / + Rha / + AHL	0.913993	0.907725	0.899726	0.007529	0.007844	0.006574	0.017099	0.018512	0.013528
+ Ara / - Rha / - AHL	-0.02506	-0.03224	-0.03614	0.026574	0.024289	0.02206	0.084396	0.069999	0.063852
+ Ara / + Rha / - AHL	-0.00016	-0.00129	-0.01187	0.685397	0.673882	0.686961	0.064079	0.063132	0.050964
+ Ara / - Rha / + AHL	0.031993	0.021727	0.016454	0.015633	0.015899	0.015437	1.08191	0.988767	1
+ Ara / + Rha / + AHL	1.00204	1	0.928837	1	0.991787	1.01244	0.685034	0.682399	0.627381
(For absolute values see Supplementary Fig. 26d)

## Sheet: Fig. 6b
Fig. 6b
SDS-PAGE

[truncated: 44 more sheets: Fig. 6d, Fig. 6e, Supp. Fig. 2d, Supp. Fig. 3b, Supp. Fig. 4a, Supp. Fig. 4b, Supp. Fig. 4c, Supp. Fig. 5a, Supp. Fig. 5b, Supp. Fig. 7, Supp. Fig. 8a-b, Supp. Fig. 9a, Supp. Fig. 9b, Supp. Fig. 10a, Supp. Fig. 10b, Supp. Fig. 11a, Supp. Fig. 11b, Supp. Fig. 13a-x, Supp. Fig. 14a, Supp. Fig. 14b …]
